# Supplementary material for: Prebiotic administration modulates gut microbiota and faecal short-chain fatty acid concentrations but does not prevent chronic intermittent hypoxia-induced apnoea and hypertension in adult rats
Source: eBioMedicine. 2020 Aug 30;59:102968. doi: 10.1016/j.ebiom.2020.102968 (PMC7475129; doi:10.1016/j.ebiom.2020.102968)
Supplement: Supplementary file 1 [file mmc1.xlsx]

Center-log ratio (clr) transformed count data	from ALDEx2									;;;;;;;;;;;;;;;;;;;;;;;
	Microbe	Sham+PREB;vs;CIH+PREB;BH.adjusted.p.value	Sham+PREB;vs;CIH+PREB	CIH+VEH;;vs;CIH+PREB;BH.adjusted.p.value	CIH+VEH;;vs;CIH+PREB;	Sham+VEH;vs;CIH+VEH;BH.adjusted.p.value	Sham+VEH;vs;CIH+VEH	Sham+VEH;vs;PREB+Sham;BH.adjusted.p.value	Sham+VEH;vs;PREB+Sham
1	Acaryochloridaceae	0.996547522	0.071045024	0.818808513	0.071045353	0.923657676	0.219887838	0.681658417	0.229576633;;;;;;;;;;;;;;;;;;;;;;;
2	Acetobacteraceae	0.996293543	-0.243836331	0.523979044	-0.299965286	0.968751728	0.051098333	0.719124286	-0.140468663;;;;;;;;;;;;;;;;;;;;;;;
3	Acholeplasmataceae	0.996228438	-0.167096142	0.464350274	0.341010944	0.905940111	-0.466336447	0.733129277	0.135059288;;;;;;;;;;;;;;;;;;;;;;;
4	Acidaminococcaceae	0.996339228	0.094703333	0.334342126	-0.407973983	0.888803902	0.550865229	0.901670334	-0.049047886;;;;;;;;;;;;;;;;;;;;;;;
5	Acidiferrobacteraceae	0.996542617	-0.054503082	0.23116172	0.508423851	0.920883128	0.261078116	0.057097264	0.749517268;;;;;;;;;;;;;;;;;;;;;;;
6	Acidimicrobiaceae	0.996330482	0.144373332	0.097263284	-0.654018236	0.910472323	-0.354462354	0.00851039	-1.144184294;;;;;;;;;;;;;;;;;;;;;;;
7	Acidithiobacillaceae	0.996343035	-0.097642828	0.214058508	-0.554091649	0.962424677	0.030134669	0.436385464	-0.331548699;;;;;;;;;;;;;;;;;;;;;;;
8	Acidobacteriaceae	0.996228438	-0.380286888	0.415925901	-0.341828568	0.919308071	0.306566049	0.40709266	0.308150138;;;;;;;;;;;;;;;;;;;;;;;
9	Acidothermaceae	0.996345411	0.182729393	0.174771458	-0.565832428	0.921185906	-0.236421843	0.089315445	-0.654373337;;;;;;;;;;;;;;;;;;;;;;;
10	Actinomycetaceae	0.996228438	0.252360889	0.155929599	-0.602476383	0.919556456	0.231791221	0.135663313	-0.517255514;;;;;;;;;;;;;;;;;;;;;;;
11	Actinopolysporaceae	0.996228438	0.410977118	0.65208601	0.202258402	0.95904713	0.056272507	0.689453196	-0.183779108;;;;;;;;;;;;;;;;;;;;;;;
12	Aerococcaceae	0.996781087	-0.043045419	0.097784319	0.643421117	0.898707513	-0.467151117	0.748878525	0.128307113;;;;;;;;;;;;;;;;;;;;;;;
13	Aeromonadaceae	0.996660558	-0.002871456	0.136176989	-0.545066032	0.948925455	0.108417851	0.255223305	-0.469049253;;;;;;;;;;;;;;;;;;;;;;;
14	Akkermansiaceae	0.996379849	0.076436269	0.839108363	0.040170459	0.927554978	-0.104550545	0.648725846	-0.131741977;;;;;;;;;;;;;;;;;;;;;;;
15	Alcaligenaceae	0.996228438	0.18443425	0.859339311	-0.090548023	0.916366901	0.239133555	0.947089717	0.021354273;;;;;;;;;;;;;;;;;;;;;;;
16	Alcanivoracaceae	0.996613872	-0.030749882	0.045051235	-0.783946757	0.958936187	0.081791319	0.293384851	-0.440514294;;;;;;;;;;;;;;;;;;;;;;;
17	Alicyclobacillaceae	0.996316809	0.122644317	0.021480103	-1.122016227	0.974395428	0.021443254	0.002000772	-1.423145722;;;;;;;;;;;;;;;;;;;;;;;
18	Alteromonadaceae	0.994441277	-0.52453345	0.019149569	-1.061069693	0.927687083	0.226211546	0.737224411	-0.161324903;;;;;;;;;;;;;;;;;;;;;;;
19	Amoebophilaceae	0.996229107	-0.290981982	0.038372172	0.89961665	0.958635123	-0.087151967	0.0206784	0.921657152;;;;;;;;;;;;;;;;;;;;;;;
20	Anaerolineaceae	0.996228438	-0.442021106	0.085409631	0.731035156	0.960924923	0.099803298	0.002229103	1.387893057;;;;;;;;;;;;;;;;;;;;;;;
21	Anaeromyxobacteraceae	0.996228438	0.416589344	0.527710695	-0.291040561	0.928473489	0.233708081	0.241328423	-0.526258497;;;;;;;;;;;;;;;;;;;;;;;
22	Anaplasmataceae	0.996481969	0.100541077	0.074187559	0.716236479	0.965643488	-0.067543542	0.278526841	0.440090633;;;;;;;;;;;;;;;;;;;;;;;
23	Aphanizomenonaceae	0.996228438	-0.234139832	0.012554741	1.003380598	0.914386526	-0.264622783	0.120230233	0.695973264;;;;;;;;;;;;;;;;;;;;;;;
24	Aphanothecaceae	0.996349412	0.129835934	0.428259661	-0.338779175	0.865243389	-0.619536113	0.032764095	-0.915769955;;;;;;;;;;;;;;;;;;;;;;;
25	Aquificaceae	0.996280458	0.202725932	0.011061274	-1.234762818	0.952269574	-0.068229504	0.001594956	-1.378049479;;;;;;;;;;;;;;;;;;;;;;;
26	Archangiaceae	0.996228438	0.245100549	0.58659085	-0.242376486	0.952196007	0.122434055	0.368635269	-0.335954373;;;;;;;;;;;;;;;;;;;;;;;
27	Ardenticatenaceae	0.996496616	-0.135163078	0.629319277	-0.201762449	0.888636959	0.553075917	0.210158467	0.506389228;;;;;;;;;;;;;;;;;;;;;;;
28	Atopobiaceae	0.996661722	0.062634843	0.879611671	0.108143873	0.96611783	0.101722953	0.734205396	0.178148374;;;;;;;;;;;;;;;;;;;;;;;
29	Aurantimonadaceae	0.996228438	-0.328388447	0.220525797	-0.484001325	0.921319366	0.25082029	0.861834878	0.003385787;;;;;;;;;;;;;;;;;;;;;;;
30	Azonexaceae	0.996297028	-0.211936787	0.284896192	-0.47481849	0.922454557	-0.254541651	0.237028454	-0.503633237;;;;;;;;;;;;;;;;;;;;;;;
31	Bacillaceae	0.996228438	-0.124096795	0.901976014	-0.047291259	0.953690166	-0.132685389	0.815181415	-0.119330461;;;;;;;;;;;;;;;;;;;;;;;
32	Bacteriovoracaceae	0.996830372	-0.049990807	0.695855767	-0.178206495	0.960510345	0.027763355	0.828527485	-0.066163068;;;;;;;;;;;;;;;;;;;;;;;
33	Bacteroidaceae	0.996314284	0.046597	0.009429441	1.337647755	0.98883343	-0.036291418	0.004901022	1.319341772;;;;;;;;;;;;;;;;;;;;;;;
34	Barnesiellaceae	0.996228438	-0.180441136	0.400386712	0.315996858	0.930628221	0.211522397	0.041333872	0.843937251;;;;;;;;;;;;;;;;;;;;;;;
35	Bartonellaceae	0.996295427	0.154379904	0.570835451	0.24673292	0.909710343	-0.341317343	0.540577957	-0.25025563;;;;;;;;;;;;;;;;;;;;;;;
36	Bdellovibrionaceae	0.996228438	0.31096471	0.053343719	-0.822615757	0.938153715	0.172200771	0.017982794	-0.972354966;;;;;;;;;;;;;;;;;;;;;;;
37	Beijerinckiaceae	0.996294382	-0.19219176	0.018784494	-1.01595913	0.924492095	0.227637348	0.30749012	-0.3924637;;;;;;;;;;;;;;;;;;;;;;;
38	Bernardetiaceae	0.996641018	0.015808457	0.260632549	0.572850772	0.947417523	-0.093234564	0.148653141	0.542199646;;;;;;;;;;;;;;;;;;;;;;;
39	Beutenbergiaceae	0.996319411	-0.149895996	0.265297196	-0.501839139	0.921098378	0.261223369	0.901314213	-0.025187658;;;;;;;;;;;;;;;;;;;;;;;
40	Bifidobacteriaceae	0.996228438	-0.191295942	0.002096891	1.688073362	0.965555698	0.047212266	0.000196336	2.939761716;;;;;;;;;;;;;;;;;;;;;;;
41	Blattabacteriaceae	0.996818233	-0.004469963	0.82443569	0.099583918	0.924559907	-0.282606517	0.693579232	-0.191741742;;;;;;;;;;;;;;;;;;;;;;;
42	Borreliaceae	0.996241868	-0.181609406	0.116260409	0.721835229	0.891166762	-0.496721448	0.607001764	0.238143671;;;;;;;;;;;;;;;;;;;;;;;
43	Brachyspiraceae	0.996257142	0.13370058	0.26209643	-0.509475125	0.942225456	-0.156933613	0.029684903	-0.763726434;;;;;;;;;;;;;;;;;;;;;;;
44	Bradymonadaceae	0.996358836	-0.176583811	0.068231347	-0.657308929	0.960564682	0.056032159	0.212157697	-0.511935302;;;;;;;;;;;;;;;;;;;;;;;
45	Bradyrhizobiaceae	0.9968241	-0.031394979	0.904446299	0.018483306	0.969249961	0.056010745	0.892124004	0.080901339;;;;;;;;;;;;;;;;;;;;;;;
46	Brevibacteriaceae	0.996228438	0.264537331	0.001846866	1.563301514	0.940829596	0.180582995	0.003321315	1.255171393;;;;;;;;;;;;;;;;;;;;;;;
47	Brucellaceae	0.99623804	0.2790864	0.601482611	-0.24085988	0.893096401	0.496879033	0.70050923	-0.192149819;;;;;;;;;;;;;;;;;;;;;;;
48	Budviciaceae	0.996228438	-0.411154068	0.045533736	-0.872007082	0.933198411	-0.208882414	0.178856548	-0.466160973;;;;;;;;;;;;;;;;;;;;;;;
49	Burkholderiaceae	0.996461469	-0.061777754	0.788041875	-0.157682973	0.911738834	0.335647937	0.494877661	0.24215575;;;;;;;;;;;;;;;;;;;;;;;
50	Caedimonadaceae	0.996286311	0.167646101	0.021901014	0.931456581	0.932954883	-0.190856731	0.265648005	0.437023798;;;;;;;;;;;;;;;;;;;;;;;
51	Caldilineaceae	0.996610852	0.050878745	0.039793849	-0.885256288	0.960180152	-0.049181949	0.016327569	-0.944646055;;;;;;;;;;;;;;;;;;;;;;;
52	Caldisericaceae	0.996370231	-0.102928801	0.080306113	0.702510748	0.911415342	-0.353337847	0.211235129	0.493599745;;;;;;;;;;;;;;;;;;;;;;;
53	Calditrichaceae	0.996249496	-0.318360243	0.388399549	-0.350151071	0.902045212	0.427278177	0.36048607	0.377025893;;;;;;;;;;;;;;;;;;;;;;;
54	Campylobacteraceae	0.996708264	0.035566724	0.843443772	-0.09734253	0.912843032	-0.338268511	0.273464656	-0.388202831;;;;;;;;;;;;;;;;;;;;;;;
55	Candidatus;Midichloriaceae	0.984314149	-0.444930282	0.061979502	-0.736847929	0.965389449	0.005794984	0.388905842	-0.376092748;;;;;;;;;;;;;;;;;;;;;;
56	Candidatus;Nanopelagicaceae	0.996498916	-0.084434339	0.766195491	-0.094698747	0.9388458	-0.188768256	0.869507397	-0.107365792;;;;;;;;;;;;;;;;;;;;;;
57	Candidatus;Paracaedibacteraceae	0.996444343	0.119292174	0.506930424	-0.305645994	0.936426731	-0.191569581	0.094323255	-0.708023925;;;;;;;;;;;;;;;;;;;;;;
58	Cardiobacteriaceae	0.996228438	-0.284215735	0.43193777	-0.348308176	0.96168637	-0.020638648	0.843965684	-0.005854413;;;;;;;;;;;;;;;;;;;;;;;
59	Carnobacteriaceae	0.996228438	-0.194153154	0.065622386	0.840089548	0.902673074	-0.511535337	0.507578808	0.247434223;;;;;;;;;;;;;;;;;;;;;;;
60	Catenulisporaceae	0.996239137	0.191549227	0.351622785	-0.346429739	0.938049189	-0.168529507	0.023194513	-0.913012849;;;;;;;;;;;;;;;;;;;;;;;
61	Caulobacteraceae	0.997110651	0.019140165	0.713752668	-0.177132498	0.913323918	0.291627165	0.82314251	0.125196101;;;;;;;;;;;;;;;;;;;;;;;
62	Cellulomonadaceae	0.996271634	0.207246618	0.023268713	-1.022910693	0.944312831	0.151019632	0.003424201	-1.210124189;;;;;;;;;;;;;;;;;;;;;;;
63	Cellvibrionaceae	0.996236318	-0.278238177	0.545645568	-0.232170471	0.940361899	0.147698202	0.736644768	0.152984909;;;;;;;;;;;;;;;;;;;;;;;
64	Chelatococcaceae	0.996428519	-0.08890331	0.464861312	-0.32531567	0.959246952	-0.079058317	0.326438718	-0.405098438;;;;;;;;;;;;;;;;;;;;;;;
65	Chitinophagaceae	0.996228438	-0.223000247	0.551270064	0.22642191	0.969411098	0.0387677	0.02654341	0.861101895;;;;;;;;;;;;;;;;;;;;;;;
66	Chlamydiaceae	0.996228438	-0.356340468	0.125226733	0.637534822	0.946355949	-0.14340681	0.010614935	1.038498451;;;;;;;;;;;;;;;;;;;;;;;
67	Chlorobiaceae	0.996228438	-0.350037861	0.943122503	-0.011842936	0.949370707	0.169327098	0.164610482	0.539644919;;;;;;;;;;;;;;;;;;;;;;;
68	Chloroflexaceae	0.996505664	0.008138636	0.611654542	-0.239292657	0.960826467	-0.052813933	0.281028529	-0.462345942;;;;;;;;;;;;;;;;;;;;;;;
69	Christensenellaceae	0.996798547	0.023328946	0.086078192	-0.634679603	0.917589958	-0.300390821	0.122762707	-0.664894864;;;;;;;;;;;;;;;;;;;;;;;
70	Chromatiaceae	0.996603572	-0.03393784	0.333589751	-0.391102217	0.916154972	0.295836435	0.863931762	-0.07195749;;;;;;;;;;;;;;;;;;;;;;;
71	Chromobacteriaceae	0.996950379	0.01300008	0.865875662	0.056522823	0.95034763	0.130723494	0.765236073	0.133406645;;;;;;;;;;;;;;;;;;;;;;;
72	Chroococcaceae	0.996706494	-0.023475367	0.569839675	0.251948575	0.921728093	-0.228466359	0.903447009	0.015926031;;;;;;;;;;;;;;;;;;;;;;;
73	Chroococcidiopsidaceae	0.996228438	-0.364088809	0.250131222	0.541862689	0.948163078	0.128496385	0.01803843	1.048517531;;;;;;;;;;;;;;;;;;;;;;;
74	Chrysiogenaceae	0.996322173	0.155606586	0.727117544	0.146218866	0.907867763	0.361976888	0.290426013	0.415137031;;;;;;;;;;;;;;;;;;;;;;;
75	Clostridiaceae	0.996228438	-0.098129843	0.759410366	0.253038297	0.936351424	-0.208767907	0.841547024	0.139942147;;;;;;;;;;;;;;;;;;;;;;;
76	Clostridiales;Family;XIII.;Incertae;Sedis	0.996543431	0.057280467	0.604980541	0.263123493	0.961433231	-0.026186144	0.662411646	0.269627659;;;;;;;;;;;;;;;;;;;
77	Clostridiales;Family;XVI.;Incertae;Sedis	0.996249813	-0.171587149	0.148034794	-0.562269351	0.965930677	-0.09038822	0.186858177	-0.530925516;;;;;;;;;;;;;;;;;;;
78	Clostridiales;Family;XVII.;Incertae;Sedis	0.996228438	0.478938738	0.677504866	-0.188047369	0.923293818	0.239240073	0.326620906	-0.418298947;;;;;;;;;;;;;;;;;;;
79	Coleofasciculaceae	0.996642959	0.049135614	0.380512295	-0.391972642	0.933909091	0.203380601	0.64408736	-0.166922482;;;;;;;;;;;;;;;;;;;;;;;
80	Colwelliaceae	0.996228438	0.345925231	0.064306859	0.772290578	0.920427095	0.228286831	0.089050397	0.629063306;;;;;;;;;;;;;;;;;;;;;;;
81	Comamonadaceae	0.996255547	0.114721817	0.544386637	0.26364331	0.934993006	0.141502699	0.42883905	0.305097054;;;;;;;;;;;;;;;;;;;;;;;
82	Conexibacteraceae	0.996699769	-0.042914443	0.442878381	-0.309056855	0.913268871	0.342767648	0.85317125	0.055660681;;;;;;;;;;;;;;;;;;;;;;;
83	Coprothermobacteraceae	0.996467951	-0.029854395	0.327827623	0.406706031	0.936930314	-0.166889904	0.61475172	0.260276733;;;;;;;;;;;;;;;;;;;;;;;
84	Coriobacteriaceae	0.996228438	-0.464883497	0.910377694	-0.040765253	0.913299444	0.340014515	0.026034993	0.862440511;;;;;;;;;;;;;;;;;;;;;;;
85	Corynebacteriaceae	0.997090407	0.012584247	0.151987938	-0.606880468	0.93147561	0.147168566	0.441509717	-0.306584674;;;;;;;;;;;;;;;;;;;;;;;
86	Coxiellaceae	0.996272169	0.218552885	0.406810924	-0.302806334	0.94466381	-0.139507579	0.116276873	-0.641590646;;;;;;;;;;;;;;;;;;;;;;;
87	Crocinitomicaceae	0.9963558	-0.130597968	0.213384326	0.39493196	0.923009014	0.275475053	0.0509699	0.840581752;;;;;;;;;;;;;;;;;;;;;;;
88	Cryomorphaceae	0.996343262	0.102710946	0.191869633	0.553941676	0.954341126	-0.124042791	0.490637624	0.268705097;;;;;;;;;;;;;;;;;;;;;;;
89	Cyanobacteriaceae	0.996228438	0.407656689	0.804922977	-0.094937553	0.905536809	-0.429692199	0.01706096	-0.992685109;;;;;;;;;;;;;;;;;;;;;;;
90	Cyanothecaceae	0.996785706	-0.009246319	0.002188259	-1.424355269	0.9495924	-0.115480821	0.00142078	-1.470109345;;;;;;;;;;;;;;;;;;;;;;;
91	Cyclobacteriaceae	0.996228438	-0.269873295	0.175633346	0.545308582	0.974353584	-0.027158517	0.021972581	0.908153587;;;;;;;;;;;;;;;;;;;;;;;
92	Cytophagaceae	0.996228438	-0.221279182	0.140920283	0.605662632	0.949801818	0.105010132	0.014718468	0.963757337;;;;;;;;;;;;;;;;;;;;;;;
93	Deferribacteraceae	0.996434602	-0.065509221	0.674921416	0.189598222	0.944396105	-0.143766175	0.691078785	0.186855391;;;;;;;;;;;;;;;;;;;;;;;
94	Dehalococcoidaceae	0.996228438	-0.497061878	0.379145756	-0.375137449	0.959229569	0.095315726	0.759585776	0.154893279;;;;;;;;;;;;;;;;;;;;;;;
95	Deinococcaceae	0.996228438	0.250505711	0.6764846	-0.174851905	0.9128229	0.301023295	0.857893912	-0.097513165;;;;;;;;;;;;;;;;;;;;;;;
96	Dermabacteraceae	0.996284977	-0.129978464	0.387833028	-0.446690839	0.912730206	0.274390305	0.805375003	0.121375937;;;;;;;;;;;;;;;;;;;;;;;
97	Dermacoccaceae	0.996641705	0.061894644	0.340421089	-0.392792373	0.904458426	0.407606743	0.717456443	-0.177332586;;;;;;;;;;;;;;;;;;;;;;;
98	Dermatophilaceae	0.996416656	-0.11732987	0.844246013	-0.037955081	0.887107279	0.48297111	0.146896298	0.540832284;;;;;;;;;;;;;;;;;;;;;;;
99	Dermocarpellaceae	0.996457451	-0.079501746	0.008506205	1.123703802	0.845453239	-0.598182152	0.091622303	0.637451999;;;;;;;;;;;;;;;;;;;;;;;
100	Desulfarculaceae	0.996228438	0.361171874	0.58234436	-0.25363258	0.929542552	0.203986716	0.374797989	-0.364036606;;;;;;;;;;;;;;;;;;;;;;;
101	Desulfobacteraceae	0.996367847	-0.10375636	0.122207392	-0.713280033	0.92591114	0.215414711	0.319045511	-0.44501622;;;;;;;;;;;;;;;;;;;;;;;
102	Desulfobulbaceae	0.99657724	0.078015942	0.061541277	-0.833067941	0.9693719	-0.039457678	0.054841044	-0.787778464;;;;;;;;;;;;;;;;;;;;;;;
103	Desulfohalobiaceae	0.996658027	0.005616572	0.064867833	-0.787885058	0.935752818	-0.180583964	0.058142445	-0.675763388;;;;;;;;;;;;;;;;;;;;;;;
104	Desulfomicrobiaceae	0.996685047	-0.019465413	0.874369389	-0.007158674	0.909111336	-0.407153356	0.244572927	-0.477141614;;;;;;;;;;;;;;;;;;;;;;;
105	Desulfovibrionaceae	0.996228438	-0.257610429	0.067202586	0.721161549	0.984013915	0.075133098	0.055722556	0.875618171;;;;;;;;;;;;;;;;;;;;;;;
106	Desulfurellaceae	0.996228438	0.309726367	0.75936866	0.169224826	0.896544525	-0.506645414	0.087325543	-0.629252816;;;;;;;;;;;;;;;;;;;;;;;
107	Desulfurobacteriaceae	0.996457457	-0.092424265	0.332597735	0.381513071	0.96283987	0.046384603	0.122350352	0.559433324;;;;;;;;;;;;;;;;;;;;;;;
108	Desulfuromonadaceae	0.996630511	0.049112661	0.309570748	-0.415175211	0.968354525	0.05776633	0.504508452	-0.312728516;;;;;;;;;;;;;;;;;;;;;;;
109	Dictyoglomaceae	0.996442147	0.077294687	0.840877704	-0.061846288	0.923444549	-0.266451098	0.334720788	-0.400590882;;;;;;;;;;;;;;;;;;;;;;;
110	Dietziaceae	0.996794253	0.02552399	0.399133625	-0.340750066	0.932553862	0.164528537	0.917518265	-0.035853068;;;;;;;;;;;;;;;;;;;;;;;
111	Dysgonamonadaceae	0.996228438	-0.242623061	0.199293399	0.492769694	0.923905433	0.201782609	0.02392088	0.967010655;;;;;;;;;;;;;;;;;;;;;;;
112	Ectothiorhodospiraceae	0.996254038	0.153799206	0.255201987	-0.475968488	0.889334968	0.586606302	0.921910697	0.024200479;;;;;;;;;;;;;;;;;;;;;;;
113	Eggerthellaceae	0.996228438	0.167750762	0.903805562	-0.064592214	0.945758238	0.137347773	0.761013189	-0.112982312;;;;;;;;;;;;;;;;;;;;;;;
114	Elusimicrobiaceae	0.996238642	0.260355445	0.526409321	0.258620455	0.900984578	-0.449063948	0.232807125	-0.496869407;;;;;;;;;;;;;;;;;;;;;;;
115	Endomicrobiaceae	0.996669588	-0.003064283	0.852389815	0.056080443	0.902638548	-0.485574094	0.263189689	-0.444831898;;;;;;;;;;;;;;;;;;;;;;;
116	Enterobacteriaceae	0.99635951	-0.08563811	0.003042199	-1.069135504	0.982571762	-0.037182503	0.031617054	-0.826494871;;;;;;;;;;;;;;;;;;;;;;;
117	Enterococcaceae	0.996845425	-0.037269566	0.349238631	-0.413828734	0.965329168	0.075191056	0.407465308	-0.294615193;;;;;;;;;;;;;;;;;;;;;;;
118	Entomoplasmataceae	0.996228438	-0.17941551	0.081257524	0.789254592	0.909866342	-0.393527018	0.589328219	0.234494119;;;;;;;;;;;;;;;;;;;;;;;
119	Erwiniaceae	0.996228438	-0.272660001	0.322100912	-0.415727235	0.918306939	-0.282378525	0.283058212	-0.4685749;;;;;;;;;;;;;;;;;;;;;;;
120	Erysipelotrichaceae	0.996228438	-0.270210753	0.788069971	0.137295815	0.940573288	0.144564172	0.120063094	0.565571731;;;;;;;;;;;;;;;;;;;;;;;
121	Erythrobacteraceae	0.996551791	-0.04681987	0.855181406	0.027524129	0.95456502	-0.091696246	0.924246957	0.01481516;;;;;;;;;;;;;;;;;;;;;;;
122	Eubacteriaceae	0.996441097	0.08027916	0.000881071	1.640319512	0.993407284	0.02262896	0.00287703	1.107811695;;;;;;;;;;;;;;;;;;;;;;;
123	Euzebyaceae	0.996560782	0.059901246	0.708227256	-0.164814045	0.915479435	0.289529997	0.859562415	0.10132285;;;;;;;;;;;;;;;;;;;;;;;
124	Ferrimonadaceae	0.9963562	-0.115882375	0.691277237	0.15291305	0.952381121	-0.069107758	0.696241608	0.153098446;;;;;;;;;;;;;;;;;;;;;;;
125	Fervidobacteriaceae	0.996541188	-0.078317391	0.737020473	0.119063528	0.9125226	-0.341386364	0.268172922	-0.425326732;;;;;;;;;;;;;;;;;;;;;;;
126	Fibrobacteraceae	0.996228438	-0.30571746	0.165171055	0.568671473	0.918892166	-0.249474423	0.254205646	0.456185025;;;;;;;;;;;;;;;;;;;;;;;
127	Fimbriimonadaceae	0.996480581	0.08314344	0.229806654	-0.481450059	0.960702604	0.070346471	0.261891809	-0.461303083;;;;;;;;;;;;;;;;;;;;;;;
128	Flammeovirgaceae	0.996237602	0.203222866	0.02128766	1.011338197	0.925537388	-0.209770189	0.07894629	0.621304343;;;;;;;;;;;;;;;;;;;;;;;
129	Flavobacteriaceae	0.997543734	-0.011019536	0.060389235	0.805944872	0.960709903	0.063388036	0.016281755	0.929927475;;;;;;;;;;;;;;;;;;;;;;;
130	Francisellaceae	0.99629911	-0.080313045	0.19419378	0.510364188	0.91486918	-0.278349243	0.376276393	0.351559608;;;;;;;;;;;;;;;;;;;;;;;
131	Frankiaceae	0.996228438	0.509728474	0.485219628	0.316224584	0.973954386	0.018914696	0.789182754	-0.128252471;;;;;;;;;;;;;;;;;;;;;;;
132	Fusobacteriaceae	0.996716417	0.037823616	0.207988455	0.551001776	0.910582032	-0.274172803	0.890390538	0.09732633;;;;;;;;;;;;;;;;;;;;;;;
133	Gallionellaceae	0.996590398	0.009546024	0.750418311	-0.142621612	0.896699687	-0.531107174	0.023943807	-0.830829187;;;;;;;;;;;;;;;;;;;;;;;
134	Gemmataceae	0.996286603	-0.158511689	0.572573741	0.241214103	0.956590864	-0.099288236	0.520022196	0.232532947;;;;;;;;;;;;;;;;;;;;;;;
135	Gemmatimonadaceae	0.9965377	-0.054871111	0.1665844	-0.539054377	0.898805191	0.485906537	0.902554248	-0.016454718;;;;;;;;;;;;;;;;;;;;;;;
136	Geobacteraceae	0.996237973	0.174941312	0.065580426	-0.757780948	0.916704189	0.330424036	0.083126459	-0.677217379;;;;;;;;;;;;;;;;;;;;;;;
137	Geodermatophilaceae	0.996228438	0.200326932	0.902899729	0.024417059	0.966540714	0.055929677	0.8599428	-0.063288352;;;;;;;;;;;;;;;;;;;;;;;
138	Gloeobacteraceae	0.996800635	0.006837302	0.787862819	-0.115118963	0.951931775	0.085223091	0.847580868	-0.047121806;;;;;;;;;;;;;;;;;;;;;;;
139	Glycomycetaceae	0.996228438	0.375247593	0.588342593	0.241887264	0.916361888	-0.314204826	0.271779813	-0.409834326;;;;;;;;;;;;;;;;;;;;;;;
140	Gomontiellaceae	0.996559111	0.040471914	0.007346619	-1.129825614	0.946534402	-0.140318643	0.000723911	-1.6284597;;;;;;;;;;;;;;;;;;;;;;;
141	Gordoniaceae	0.996228438	0.240918788	0.222590211	-0.544042092	0.919474663	-0.29665883	0.043637332	-0.827881578;;;;;;;;;;;;;;;;;;;;;;;
142	Gottschalkiaceae	0.996228438	-0.213943889	0.500291061	0.288876222	0.917642314	-0.265607277	0.559819741	0.273564287;;;;;;;;;;;;;;;;;;;;;;;
143	Granulosicoccaceae	0.995733185	-0.327822889	0.082169757	-0.785657452	0.931027404	-0.196376114	0.050616766	-0.868141536;;;;;;;;;;;;;;;;;;;;;;;
144	Hafniaceae	0.996253913	-0.289886838	0.012979089	-1.241792166	0.956570136	0.111062423	0.031048087	-0.802377549;;;;;;;;;;;;;;;;;;;;;;;
145	Hahellaceae	0.996228438	0.383241862	0.140777519	-0.588721058	0.957492107	-0.087513944	0.034117915	-0.940833736;;;;;;;;;;;;;;;;;;;;;;;
146	Halanaerobiaceae	0.99658578	-0.065907072	0.169977989	0.520702995	0.877339248	-0.571142754	0.935505671	0.00932879;;;;;;;;;;;;;;;;;;;;;;;
147	Halieaceae	0.996385373	-0.158540357	0.034546005	-0.881657868	0.953641332	0.107788005	0.068707382	-0.67081608;;;;;;;;;;;;;;;;;;;;;;;
148	Haliscomenobacteraceae	0.996133116	0.512507999	0.582994748	0.260681146	0.960986636	-0.082029681	0.478797933	-0.309051392;;;;;;;;;;;;;;;;;;;;;;;
149	Halobacteriovoraceae	0.996228438	0.271630735	0.059073093	0.827220363	0.954335167	-0.076755755	0.211387126	0.534903315;;;;;;;;;;;;;;;;;;;;;;;
150	Halobacteroidaceae	0.996433109	0.084335869	0.108531816	0.67676296	0.915855169	-0.281031971	0.70070348	0.184312696;;;;;;;;;;;;;;;;;;;;;;;
151	Halomonadaceae	0.996724335	-0.010480789	0.801139204	0.11912293	0.957972697	0.094983798	0.642080851	0.171218908;;;;;;;;;;;;;;;;;;;;;;;
152	Halothiobacillaceae	0.996444994	-0.135225351	0.014268705	-1.022291502	0.835342915	0.614961043	0.525245154	-0.277134304;;;;;;;;;;;;;;;;;;;;;;;
153	Hapalosiphonaceae	0.99564951	0.423821722	0.130842258	-0.58107396	0.925253252	0.247935029	0.049157096	-0.807030416;;;;;;;;;;;;;;;;;;;;;;;
154	Helicobacteraceae	0.996307659	0.108729043	0.040898317	-0.906481225	0.964339494	-0.090015257	0.004129077	-1.198403331;;;;;;;;;;;;;;;;;;;;;;;
155	Heliobacteriaceae	0.996888153	0.039581862	0.092509276	-0.70294298	0.966226121	0.097255079	0.132543114	-0.617777061;;;;;;;;;;;;;;;;;;;;;;;
156	Hydrogenothermaceae	0.996495873	-0.05662931	0.006511424	-1.248734519	0.967941464	0.00347496	0.008680559	-0.886539699;;;;;;;;;;;;;;;;;;;;;;;
157	Hyellaceae	0.996323111	-0.184033218	0.026235683	-0.978486748	0.89883662	0.420285223	0.613710854	-0.22966189;;;;;;;;;;;;;;;;;;;;;;;
158	Hymenobacteraceae	0.996228438	-0.279320711	0.21214892	0.444493207	0.910092462	0.374334275	0.007124431	1.025795789;;;;;;;;;;;;;;;;;;;;;;;
159	Hyphomicrobiaceae	0.99626769	0.134842457	0.545473463	-0.255756466	0.913846	0.288483685	0.694517368	-0.195085794;;;;;;;;;;;;;;;;;;;;;;;
160	Hyphomonadaceae	0.996259722	-0.266207412	0.213604117	0.538190044	0.939591126	0.154747431	0.007522442	1.076879313;;;;;;;;;;;;;;;;;;;;;;;
161	Ichthyobacteriaceae	0.996672091	-0.02013598	0.146668753	0.670697679	0.967959591	-0.030102875	0.277090198	0.474639516;;;;;;;;;;;;;;;;;;;;;;;
162	Idiomarinaceae	0.996230439	-0.333367004	0.677886582	-0.230172787	0.915104787	-0.405381338	0.410030196	-0.337899486;;;;;;;;;;;;;;;;;;;;;;;
163	Ignavibacteriaceae	0.996496636	0.076282631	0.756351814	0.138415388	0.969472881	-0.040753958	0.81802725	0.120807671;;;;;;;;;;;;;;;;;;;;;;;
164	Immundisolibacteraceae	0.996606857	0.04128519	0.604651986	-0.213943211	0.911261957	0.330299442	0.877813575	0.027510465;;;;;;;;;;;;;;;;;;;;;;;
165	Intrasporangiaceae	0.996507929	0.087159397	0.466789998	-0.273778477	0.912075598	0.351648914	0.928333724	-0.017493512;;;;;;;;;;;;;;;;;;;;;;;
166	Isosphaeraceae	0.996652102	-0.031631608	0.205716069	0.54981888	0.939014024	-0.190024047	0.32236273	0.380034006;;;;;;;;;;;;;;;;;;;;;;;
167	Jonesiaceae	0.99645205	0.061972732	0.442135453	0.348707048	0.953255972	-0.051531941	0.9107282	-0.050656132;;;;;;;;;;;;;;;;;;;;;;;
168	Kangiellaceae	0.996228438	0.235135448	0.209533894	0.493802334	0.752699451	-0.834633967	0.116552526	-0.664924981;;;;;;;;;;;;;;;;;;;;;;;
169	Kineosporiaceae	0.996228438	0.248293638	0.593792639	-0.238019481	0.940991386	0.175038909	0.349945589	-0.403271658;;;;;;;;;;;;;;;;;;;;;;;
170	Kiritimatiellaceae	0.996476234	0.107656592	0.726719316	0.148126015	0.938259504	0.162158559	0.630783443	0.189970243;;;;;;;;;;;;;;;;;;;;;;;
171	Kofleriaceae	0.996228438	0.324148433	0.63845854	-0.184090021	0.870596511	0.523424026	0.807552157	-0.117230684;;;;;;;;;;;;;;;;;;;;;;;
172	Kosmotogaceae	0.996228438	-0.513563079	0.830755224	0.097584133	0.914815596	-0.265149741	0.320487383	0.409663283;;;;;;;;;;;;;;;;;;;;;;;
173	Lachnospiraceae	0.997207771	-0.017430908	0.842325275	0.090661359	0.943205781	-0.104005997	0.854865509	0.104064313;;;;;;;;;;;;;;;;;;;;;;;
174	Lactobacillaceae	0.996228438	-0.095362972	0.650086342	-0.187420184	0.909967069	-0.405273292	0.192251517	-0.542876064;;;;;;;;;;;;;;;;;;;;;;;
175	Legionellaceae	0.996306031	-0.131263169	0.063475116	-0.702089469	0.917237486	-0.192063644	0.016878155	-0.958736196;;;;;;;;;;;;;;;;;;;;;;;
176	Leptolyngbyaceae	0.996463228	0.070586001	0.853154513	-0.003998066	0.918530284	-0.286132964	0.302134489	-0.431795629;;;;;;;;;;;;;;;;;;;;;;;
177	Leptospiraceae	0.996371536	-0.133015441	0.161599344	-0.637838606	0.947681299	-0.142195899	0.212450069	-0.529998788;;;;;;;;;;;;;;;;;;;;;;;
178	Leptotrichiaceae	0.996228438	0.208383756	0.110277996	0.669738955	0.912796236	-0.311252366	0.866794309	0.122712165;;;;;;;;;;;;;;;;;;;;;;;
179	Leuconostocaceae	0.996519618	-0.058320229	0.115281653	0.649543371	0.815136794	-0.637905342	0.945090253	-0.019537865;;;;;;;;;;;;;;;;;;;;;;;
180	Limnochordaceae	0.996228438	0.29965096	0.36580202	-0.358143536	0.919100083	0.265672365	0.373925685	-0.328565834;;;;;;;;;;;;;;;;;;;;;;;
181	Listeriaceae	0.997009045	-0.007689747	0.822983752	0.096144426	0.930285776	-0.188041894	0.732196935	-0.176174131;;;;;;;;;;;;;;;;;;;;;;;
182	Magnetococcaceae	0.996228438	0.400033525	0.325716397	-0.40072508	0.922700579	-0.281832729	0.01411684	-1.070285072;;;;;;;;;;;;;;;;;;;;;;;
183	Marinilabiliaceae	0.996236933	-0.197742484	0.083719199	0.734838874	0.971556957	-0.056578524	0.037158997	0.789889613;;;;;;;;;;;;;;;;;;;;;;;
184	Mariprofundaceae	0.995614445	-0.477688218	0.053585786	-0.778810692	0.900422472	-0.519795521	0.006687437	-1.147719009;;;;;;;;;;;;;;;;;;;;;;;
185	Melioribacteraceae	0.996228438	0.272791859	0.07222082	0.723413037	0.968628773	-0.030864523	0.361197272	0.339832753;;;;;;;;;;;;;;;;;;;;;;;
186	Merismopediaceae	0.941008107	-0.826387039	0.063243191	-0.735443262	0.914812576	0.332293931	0.263394986	0.452318463;;;;;;;;;;;;;;;;;;;;;;;
187	Methylacidiphilaceae	0.996262481	-0.233790861	0.222726875	-0.549043216	0.955851393	0.027340253	0.47063864	-0.319840665;;;;;;;;;;;;;;;;;;;;;;;
188	Methylobacteriaceae	0.996986553	-0.008904402	0.272148118	-0.451970001	0.908624116	0.338780139	0.908642097	-0.050651997;;;;;;;;;;;;;;;;;;;;;;;
189	Methylococcaceae	0.996283565	0.180012347	0.123920487	-0.684105756	0.970157352	0.013006136	0.099347436	-0.696966313;;;;;;;;;;;;;;;;;;;;;;;
190	Methylocystaceae	0.996457471	-0.133414619	0.695901349	-0.121340135	0.957084052	0.008512826	0.849637201	0.060518285;;;;;;;;;;;;;;;;;;;;;;;
191	Methylophilaceae	0.994032873	-0.598946483	0.882211306	0.036008331	0.935717248	-0.196099622	0.477544833	0.359968117;;;;;;;;;;;;;;;;;;;;;;;
192	Microbacteriaceae	0.996228438	0.164819298	0.461008813	0.292320929	0.923770953	0.195593147	0.505996682	0.252551574;;;;;;;;;;;;;;;;;;;;;;;
193	Microbulbiferaceae	0.996552359	-0.012231462	0.859623946	-0.028062908	0.900321579	-0.439943257	0.12927671	-0.613982206;;;;;;;;;;;;;;;;;;;;;;;
194	Micrococcaceae	0.996586836	0.061205146	0.356130629	-0.39090189	0.92901931	0.177795038	0.501304766	-0.325780122;;;;;;;;;;;;;;;;;;;;;;;
195	Microcoleaceae	0.996228438	-0.28952302	0.280686361	-0.47122231	0.900887426	-0.463352386	0.489676965	-0.250143415;;;;;;;;;;;;;;;;;;;;;;;
196	Microcystaceae	0.996301505	0.105187318	0.913770102	-0.052164557	0.96989529	-0.011085731	0.413734512	-0.363641688;;;;;;;;;;;;;;;;;;;;;;;
197	Micromonosporaceae	0.996228438	0.373333643	0.735319867	-0.189868266	0.930016114	0.220129331	0.31361481	-0.381263416;;;;;;;;;;;;;;;;;;;;;;;
198	Moraxellaceae	0.996256691	0.144289973	0.208587801	0.536234277	0.936844124	-0.156801468	0.738789793	0.172664904;;;;;;;;;;;;;;;;;;;;;;;
199	Morganellaceae	0.996289126	-0.108726564	0.725011777	0.143253751	0.947133045	0.123191731	0.36285784	0.364462038;;;;;;;;;;;;;;;;;;;;;;;
200	Moritellaceae	0.996232332	0.204958724	0.85335548	0.075605032	0.93905028	0.172504296	0.806928017	0.115752975;;;;;;;;;;;;;;;;;;;;;;;
201	Mycobacteriaceae	0.996653255	0.05700558	0.891076859	-0.043887119	0.911835896	0.302642194	0.752581306	0.169745128;;;;;;;;;;;;;;;;;;;;;;;
202	Mycoplasmataceae	0.996592578	-0.054427644	0.317515126	0.41146952	0.906983482	-0.387052556	0.899578114	0.056513057;;;;;;;;;;;;;;;;;;;;;;;
203	Myxococcaceae	0.996463411	0.087943648	0.152292112	-0.61859965	0.942800465	0.137877583	0.372370705	-0.347266563;;;;;;;;;;;;;;;;;;;;;;;
204	Nakamurellaceae	0.99623945	0.231732218	0.70978884	-0.156500263	0.915176003	0.330907572	0.839035217	-0.087403042;;;;;;;;;;;;;;;;;;;;;;;
205	Natranaerobiaceae	0.99641637	0.107822337	0.819417204	0.116020331	0.934245584	-0.187466435	0.684953072	-0.170804357;;;;;;;;;;;;;;;;;;;;;;;
206	Nautiliaceae	0.996240625	0.267929929	0.65591937	0.215242596	0.925995304	-0.239671043	0.473182677	-0.299699152;;;;;;;;;;;;;;;;;;;;;;;
207	Neisseriaceae	0.996563638	0.005193735	0.136435322	-0.600100596	0.953240013	-0.110555166	0.060881158	-0.773456402;;;;;;;;;;;;;;;;;;;;;;;
208	Nitrosomonadaceae	0.996251382	-0.183919782	0.827815189	-0.054691251	0.926170785	0.164434897	0.528836791	0.256050268;;;;;;;;;;;;;;;;;;;;;;;
209	Nitrospiraceae	0.996266742	-0.293614081	0.123809561	-0.695862381	0.962538586	0.088545986	0.667582595	-0.201105793;;;;;;;;;;;;;;;;;;;;;;;
210	Nocardiaceae	0.996305243	0.097355752	0.520779281	-0.294908337	0.921206478	0.229607441	0.717639569	-0.15516211;;;;;;;;;;;;;;;;;;;;;;;
211	Nocardioidaceae	0.996273641	0.134882628	0.913873132	0.004706854	0.91242535	0.336802062	0.705634381	0.190238641;;;;;;;;;;;;;;;;;;;;;;;
212	Nocardiopsaceae	0.996228438	0.44340085	0.838477876	-0.07567487	0.922177841	0.250845523	0.392786446	-0.356197074;;;;;;;;;;;;;;;;;;;;;;;
213	Nostocaceae	0.996228941	0.168210499	0.573778558	-0.248179136	0.907261731	-0.404878694	0.03899032	-0.73716149;;;;;;;;;;;;;;;;;;;;;;;
214	Oceanospirillaceae	0.996237473	0.20917956	0.519495358	-0.29188797	0.768820318	0.729647067	0.835406859	-0.010866031;;;;;;;;;;;;;;;;;;;;;;;
215	Odoribacteraceae	0.996228438	0.335108646	0.121109365	0.524995287	0.92152296	-0.186138769	0.845917686	0.139247307;;;;;;;;;;;;;;;;;;;;;;;
216	Oleiphilaceae	0.996345826	-0.108432249	0.398735082	0.326543564	0.911112596	0.31129585	0.06158883	0.718717924;;;;;;;;;;;;;;;;;;;;;;;
217	Opitutaceae	0.996546564	-0.053046129	0.881130904	-0.005438411	0.910393987	0.374897901	0.384521834	0.344259145;;;;;;;;;;;;;;;;;;;;;;;
218	Orbaceae	0.996398817	0.110684247	0.292706201	0.411547813	0.956703211	-0.005028173	0.679639944	0.214244645;;;;;;;;;;;;;;;;;;;;;;;
219	Oscillatoriaceae	0.992137581	-0.48034824	0.062480201	-0.77289175	0.969616471	0.028459954	0.282722084	-0.460993942;;;;;;;;;;;;;;;;;;;;;;;
220	Oscillospiraceae	0.996228438	0.516049581	0.234377675	-0.481655754	0.909584609	0.397433627	0.116323606	-0.645664192;;;;;;;;;;;;;;;;;;;;;;;
221	Oxalobacteraceae	0.996716045	-0.00764175	0.765206956	-0.139021715	0.911805518	0.341648372	0.725330344	0.146959963;;;;;;;;;;;;;;;;;;;;;;;
222	Paenibacillaceae	0.996228438	-0.160016075	0.008224447	-1.183502477	0.912337164	-0.279997983	0.011507764	-0.967086692;;;;;;;;;;;;;;;;;;;;;;;
223	Paludibacteraceae	0.9963698	-0.082554312	0.069382856	0.737794255	0.972243656	0.086148197	0.012147211	1.011541783;;;;;;;;;;;;;;;;;;;;;;;
224	Parachlamydiaceae	0.996252605	-0.179529396	0.493884985	0.282441153	0.956665097	0.08373215	0.154361193	0.596459662;;;;;;;;;;;;;;;;;;;;;;;
225	Parvularculaceae	0.996112278	-0.32466175	0.274620661	-0.462492963	0.955788346	-0.077054594	0.643972108	-0.207881639;;;;;;;;;;;;;;;;;;;;;;;
226	Pasteurellaceae	0.997104111	0.007809851	0.215471548	0.525790614	0.951117998	-0.109024373	0.515794591	0.260685059;;;;;;;;;;;;;;;;;;;;;;;
227	Pectobacteriaceae	0.996228438	-0.347565403	0.002864885	-1.681505417	0.941565017	0.14363383	0.007808534	-1.121891814;;;;;;;;;;;;;;;;;;;;;;;
228	Pelagibacteraceae	0.996399394	-0.113300119	0.21864885	-0.534110017	0.958912811	0.094839084	0.384576379	-0.392435741;;;;;;;;;;;;;;;;;;;;;;;
229	Peptococcaceae	0.996864909	-0.008224551	0.22719281	-0.456672836	0.984625925	-0.010205957	0.304091589	-0.360801993;;;;;;;;;;;;;;;;;;;;;;;
230	Peptoniphilaceae	0.996377847	-0.110766198	0.850339092	0.093402656	0.731770753	-0.889007943	0.280357445	-0.415481395;;;;;;;;;;;;;;;;;;;;;;;
231	Peptostreptococcaceae	0.996228438	-0.256791648	0.00216489	1.378215532	0.943157684	-0.173153114	0.002902517	1.369670739;;;;;;;;;;;;;;;;;;;;;;;
232	Persicobacteraceae	0.996235472	-0.182592291	0.609522352	0.220922585	0.925736703	0.247630129	0.028760418	0.77694461;;;;;;;;;;;;;;;;;;;;;;;
233	Phycisphaeraceae	0.996228438	0.42485841	0.595203252	-0.228248636	0.91662488	-0.321041599	0.05906075	-0.787625985;;;;;;;;;;;;;;;;;;;;;;;
234	Phyllobacteriaceae	0.996232807	-0.271951164	0.027849657	-0.932530801	0.927115171	0.184932982	0.402055573	-0.245733454;;;;;;;;;;;;;;;;;;;;;;;
235	Piscirickettsiaceae	0.996231924	-0.24735553	0.363429542	-0.421843437	0.919589648	0.284173024	0.782897985	0.122461122;;;;;;;;;;;;;;;;;;;;;;;
236	Planctomycetaceae	0.996382925	-0.159534654	0.045449675	-0.803468445	0.930644876	0.234777542	0.402830557	-0.363812223;;;;;;;;;;;;;;;;;;;;;;;
237	Planococcaceae	0.996768704	-0.043815795	0.847813745	0.09959288	0.924970937	-0.239675047	0.938353842	-0.041088049;;;;;;;;;;;;;;;;;;;;;;;
238	Polyangiaceae	0.996802171	-0.019441947	0.652047436	-0.198235239	0.928203012	0.227588786	0.866475487	0.054541079;;;;;;;;;;;;;;;;;;;;;;;
239	Porphyromonadaceae	0.996228438	-0.274495627	0.11978399	0.661484849	0.927158474	0.192874702	0.00592791	1.130701866;;;;;;;;;;;;;;;;;;;;;;;
240	Prevotellaceae	0.99750158	-0.024293994	0.927635101	0.0282666	0.913484779	0.278828421	0.178389161	0.43857299;;;;;;;;;;;;;;;;;;;;;;;
241	Prochloraceae	0.99640864	0.101502582	0.062020431	0.794485521	0.911059015	-0.343360274	0.319739382	0.387908488;;;;;;;;;;;;;;;;;;;;;;;
242	Prolixibacteraceae	0.996252262	-0.141858218	0.019698193	1.112740647	0.974140997	0.026216539	0.003188638	1.293544092;;;;;;;;;;;;;;;;;;;;;;;
243	Promicromonosporaceae	0.996228438	0.394404283	0.298362936	-0.457222263	0.925195653	0.236169303	0.222440657	-0.50338317;;;;;;;;;;;;;;;;;;;;;;;
244	Propionibacteriaceae	0.996228438	0.148773081	0.184520323	-0.575140018	0.936025932	0.166413344	0.226463709	-0.449216786;;;;;;;;;;;;;;;;;;;;;;;
245	Pseudanabaenaceae	0.996228438	0.327846239	0.064200843	0.679940823	0.965533572	0.012476427	0.369557869	0.358521737;;;;;;;;;;;;;;;;;;;;;;;
246	Pseudoalteromonadaceae	0.996237046	0.206810941	0.123352535	0.572800292	0.978348775	0.01321954	0.094810974	0.668822798;;;;;;;;;;;;;;;;;;;;;;;
247	Pseudomonadaceae	0.996478887	0.076735196	0.084531568	-0.737114154	0.905830456	0.453420434	0.274728892	-0.406648247;;;;;;;;;;;;;;;;;;;;;;;
248	Pseudonocardiaceae	0.996228438	0.224711438	0.936051635	-0.0046692	0.911071349	0.327042195	0.793189574	0.108240337;;;;;;;;;;;;;;;;;;;;;;;
249	Psychromonadaceae	0.996228438	-0.430131221	0.077286889	-0.720159258	0.918363973	-0.274637183	0.180861189	-0.613124522;;;;;;;;;;;;;;;;;;;;;;;
250	Puniceicoccaceae	0.996235422	0.304261732	0.332288067	-0.40849063	0.930014083	-0.219313699	0.069826438	-0.75155326;;;;;;;;;;;;;;;;;;;;;;;
251	Rhizobiaceae	0.996228438	-0.375173908	0.001143556	-1.765013881	0.911313334	-0.37786672	0.004737906	-1.171064432;;;;;;;;;;;;;;;;;;;;;;;
252	Rhodanobacteraceae	0.996605647	0.02306093	0.4436675	-0.315998457	0.915433945	0.278902823	0.909767598	0.016503395;;;;;;;;;;;;;;;;;;;;;;;
253	Rhodobacteraceae	0.997002992	-0.029070363	0.017059697	-1.062948838	0.964188932	0.062568208	0.03721267	-0.807483413;;;;;;;;;;;;;;;;;;;;;;;
254	Rhodobiaceae	0.996366545	-0.144021131	0.175252492	0.607305607	0.901313378	-0.459265911	0.674874264	0.191700851;;;;;;;;;;;;;;;;;;;;;;;
255	Rhodocyclaceae	0.996228438	-0.338309018	0.703662284	-0.165009009	0.924349773	0.274112654	0.290661549	0.44200321;;;;;;;;;;;;;;;;;;;;;;;
256	Rhodospirillaceae	0.996703606	0.065062375	0.486633483	-0.320515734	0.930820387	0.183009832	0.706528574	-0.181463854;;;;;;;;;;;;;;;;;;;;;;;
257	Rhodothermaceae	0.996250653	-0.180454107	0.615301959	0.201325208	0.907630669	0.391895442	0.034574363	0.78642646;;;;;;;;;;;;;;;;;;;;;;;
258	Rickettsiaceae	0.996245708	-0.173434627	0.373027558	-0.332955059	0.907595011	-0.370905878	0.146282805	-0.576919597;;;;;;;;;;;;;;;;;;;;;;;
259	Rikenellaceae	0.996228438	-0.130863375	0.648139242	-0.183565549	0.943181058	0.111442822	0.868699094	0.079356448;;;;;;;;;;;;;;;;;;;;;;;
260	Rivulariaceae	0.996325441	0.102441933	0.145788879	-0.595575305	0.952903957	0.089869542	0.145806022	-0.549995472;;;;;;;;;;;;;;;;;;;;;;;
261	Roseiflexaceae	0.994496088	-0.560681992	0.003454426	-1.543546506	0.882060793	-0.544515295	0.000592995	-1.755345375;;;;;;;;;;;;;;;;;;;;;;;
262	Rubrobacteraceae	0.996229915	0.241771747	0.652460654	-0.206966723	0.911638541	0.383762505	0.843079766	-0.093238307;;;;;;;;;;;;;;;;;;;;;;;
263	Ruminococcaceae	0.996228438	0.541708552	0.44132039	-0.361528541	0.90945399	0.356368682	0.073892098	-0.74848132;;;;;;;;;;;;;;;;;;;;;;;
264	Saccharospirillaceae	0.996272361	0.157513081	0.847894219	-0.045259094	0.946873939	-0.126623307	0.451194259	-0.320593739;;;;;;;;;;;;;;;;;;;;;;;
265	Salinisphaeraceae	0.992010102	0.529565716	0.321145432	0.435461047	0.945026837	-0.135265824	0.605830628	-0.227111513;;;;;;;;;;;;;;;;;;;;;;;
266	Salinivirgaceae	0.996353229	-0.103991996	0.062724577	0.741074813	0.965575835	-0.068163059	0.041921026	0.934439293;;;;;;;;;;;;;;;;;;;;;;;
267	Sandaracinaceae	0.996385403	0.103627502	0.824449414	-0.01894801	0.957487149	0.00509249	0.89907953	-0.006704115;;;;;;;;;;;;;;;;;;;;;;;
268	Sanguibacteraceae	0.996396475	0.084342106	0.21373876	0.430074793	0.94993058	0.096723383	0.173653554	0.537436298;;;;;;;;;;;;;;;;;;;;;;;
269	Saprospiraceae	0.996243049	-0.20211745	0.360865245	0.376011145	0.96311725	-0.056139979	0.152102258	0.548289728;;;;;;;;;;;;;;;;;;;;;;;
270	Segniliparaceae	0.996424025	0.122348497	0.232561908	-0.543033816	0.956601504	0.113257764	0.231894195	-0.494607442;;;;;;;;;;;;;;;;;;;;;;;
271	Selenomonadaceae	0.996228438	-0.173940541	0.024160995	-1.226139946	0.919989931	-0.220974742	0.015243341	-1.168911682;;;;;;;;;;;;;;;;;;;;;;;
272	Shewanellaceae	0.996584706	-0.028862875	0.041297642	-0.861835388	0.965627315	0.071956556	0.052263355	-0.707120284;;;;;;;;;;;;;;;;;;;;;;;
273	Simkaniaceae	0.996085089	-0.316622294	0.005029512	-1.251317006	0.960239925	-0.026086779	0.008673594	-1.040647487;;;;;;;;;;;;;;;;;;;;;;;
274	Sinobacteraceae	0.996107192	0.374815421	0.085741327	-0.711622665	0.93115362	0.181322156	0.004775765	-1.25035034;;;;;;;;;;;;;;;;;;;;;;;
275	Solibacteraceae	0.996370849	-0.117781065	0.706628551	-0.153413843	0.934734749	0.187042715	0.743709333	0.146346243;;;;;;;;;;;;;;;;;;;;;;;
276	Sphaerobacteraceae	0.996235777	0.242669864	0.070100326	-0.753623001	0.966430039	0.014580793	0.024626047	-0.878831569;;;;;;;;;;;;;;;;;;;;;;;
277	Sphingobacteriaceae	0.996236989	0.11860138	0.037141816	0.816368489	0.980132413	0.028426657	0.022888115	0.80599629;;;;;;;;;;;;;;;;;;;;;;;
278	Sphingomonadaceae	0.996251385	-0.183699933	0.002588042	-1.314335392	0.927873889	0.208613248	0.16565402	-0.561968621;;;;;;;;;;;;;;;;;;;;;;;
279	Spirochaetaceae	0.996246901	0.167674528	0.007367619	-1.066348268	0.948356961	0.084627775	0.022722905	-0.967215008;;;;;;;;;;;;;;;;;;;;;;;
280	Spiroplasmataceae	0.996739578	-0.058591618	0.194091046	0.50635483	0.908540217	-0.394514685	0.787510548	0.100520327;;;;;;;;;;;;;;;;;;;;;;;
281	Spongiibacteraceae	0.996248433	-0.243333961	0.862412586	0.033724905	0.948785922	0.114595004	0.294766691	0.435446031;;;;;;;;;;;;;;;;;;;;;;;
282	Sporomusaceae	0.99628432	-0.101466557	0.927640666	0.006824103	0.916240444	-0.316460696	0.769989952	-0.178192084;;;;;;;;;;;;;;;;;;;;;;;
283	Staphylococcaceae	0.996578611	-0.044664455	0.257587784	0.408244476	0.901977292	-0.448312137	0.962857686	-0.020161439;;;;;;;;;;;;;;;;;;;;;;;
284	Sterolibacteriaceae	0.996364531	-0.124627204	0.020111217	-0.886352928	0.949117992	0.121390545	0.102365509	-0.6663151;;;;;;;;;;;;;;;;;;;;;;;
285	Streptococcaceae	0.996228438	-0.20928679	0.093406633	0.669883078	0.988764362	0.0074546	0.149352572	0.681014109;;;;;;;;;;;;;;;;;;;;;;;
286	Streptomycetaceae	0.996228438	0.291588814	0.390269257	-0.357190269	0.919386057	0.255043211	0.348545391	-0.358762856;;;;;;;;;;;;;;;;;;;;;;;
287	Streptosporangiaceae	0.996228438	0.254095781	0.422858439	-0.287951475	0.932432829	0.228926614	0.423343728	-0.324557193;;;;;;;;;;;;;;;;;;;;;;;
288	Symbiobacteriaceae	0.996670968	0.056938718	0.134653548	-0.609368168	0.928214537	0.192996981	0.359425566	-0.347241092;;;;;;;;;;;;;;;;;;;;;;;
289	Synechococcaceae	0.996669534	-0.07748855	0.321263336	-0.442969973	0.913506949	0.341012099	0.921331895	-0.012511578;;;;;;;;;;;;;;;;;;;;;;;
290	Synergistaceae	0.996622828	0.058817512	0.010973022	-1.19430489	0.969789264	0.06039746	0.006944188	-1.157072852;;;;;;;;;;;;;;;;;;;;;;;
291	Syntrophaceae	0.996228438	0.425968987	0.000670286	-1.753701591	0.955790072	-0.087619297	0.001448173	-1.755219153;;;;;;;;;;;;;;;;;;;;;;;
292	Syntrophobacteraceae	0.996667114	-0.039678285	0.014830071	-1.082171075	0.942607651	0.157977546	0.063214381	-0.684933606;;;;;;;;;;;;;;;;;;;;;;;
293	Syntrophomonadaceae	0.996228438	-0.181881907	0.023407945	-0.707822489	0.90276776	0.411979021	0.431977282	-0.287742632;;;;;;;;;;;;;;;;;;;;;;;
294	Tannerellaceae	0.996228438	-0.481584585	0.001193792	1.830992034	0.988428142	0.019272482	0.000509234	2.280747332;;;;;;;;;;;;;;;;;;;;;;;
295	Thermaceae	0.996228438	0.344837781	0.414998214	-0.349196593	0.958620999	0.101495665	0.117945995	-0.58158517;;;;;;;;;;;;;;;;;;;;;;;
296	Thermoactinomycetaceae	0.996228438	-0.343245622	0.350361234	-0.386063342	0.97140633	-0.015250569	0.848980182	-0.102101782;;;;;;;;;;;;;;;;;;;;;;;
297	Thermoanaerobacteraceae	0.996228438	0.267973785	0.690982384	-0.174030574	0.926618453	-0.214873175	0.166259346	-0.54115675;;;;;;;;;;;;;;;;;;;;;;;
298	Thermoanaerobacterales;Family;III.;Incertae;Sedis	0.996669384	0.04334818	0.666536352	0.161320465	0.923256488	-0.265053491	0.881776998	-0.080395327;;;;;;;;;;;;;;;;;;;
299	Thermoanaerobacterales;Family;IV.;Incertae;Sedis	0.996228438	0.408726932	0.785555245	0.156277664	0.95861436	-0.101035211	0.225274444	-0.495684528;;;;;;;;;;;;;;;;;;;
300	Thermodesulfobacteriaceae	0.996537057	0.034209935	0.808590619	0.051042204	0.945909172	-0.13356138	0.783677005	-0.117189118;;;;;;;;;;;;;;;;;;;;;;;
301	Thermodesulfobiaceae	0.996513834	-0.062217599	0.800656155	-0.139087063	0.972544194	0.010127995	0.822549311	-0.102818505;;;;;;;;;;;;;;;;;;;;;;;
302	Thermomicrobiaceae	0.996404588	0.096954756	0.651621358	-0.207151964	0.924491452	0.230505945	0.882480515	-0.042257562;;;;;;;;;;;;;;;;;;;;;;;
303	Thermomonosporaceae	0.996228438	0.503095608	0.676759762	0.185423847	0.910599175	0.326455978	0.825875443	0.088727659;;;;;;;;;;;;;;;;;;;;;;;
304	Thermotogaceae	0.996763541	-0.043390464	0.51681481	-0.281041789	0.970522621	0.041937677	0.673971369	-0.192646833;;;;;;;;;;;;;;;;;;;;;;;
305	Thiobacillaceae	0.996527744	-0.059580808	0.808464851	0.091138672	0.934688847	-0.200551946	0.773635038	-0.14390224;;;;;;;;;;;;;;;;;;;;;;;
306	Thiotrichaceae	0.996398733	-0.083868833	0.650538052	0.214150554	0.96697674	-0.025417806	0.636751992	0.205883013;;;;;;;;;;;;;;;;;;;;;;;
307	Trueperaceae	0.996327686	-0.156088835	0.017637872	1.100660156	0.959207854	0.033085235	0.002278459	1.350271019;;;;;;;;;;;;;;;;;;;;;;;
308	Tsukamurellaceae	0.996370374	0.140433452	0.881800503	-0.019955701	0.956726437	0.109007068	0.86676798	-0.011239583;;;;;;;;;;;;;;;;;;;;;;;
309	Veillonellaceae	0.996228438	-0.254383451	0.509867748	0.274258566	0.901210405	-0.542397628	0.830023704	0.129772812;;;;;;;;;;;;;;;;;;;;;;;
310	Vibrionaceae	0.996300176	-0.153834343	0.389110729	-0.337235919	0.923038415	-0.219753217	0.149319011	-0.555300997;;;;;;;;;;;;;;;;;;;;;;;
311	Vicinamibacteraceae	0.996346496	-0.104425949	0.885514873	-0.006880494	0.960272016	0.076995031	0.666952317	0.188908142;;;;;;;;;;;;;;;;;;;;;;;
312	Vulgatibacteraceae	0.996411572	-0.112105419	0.005429122	1.617761637	0.913927023	-0.331622809	0.005176582	1.121615006;;;;;;;;;;;;;;;;;;;;;;;
313	Waddliaceae	0.996243714	-0.192837295	0.766458397	0.139884509	0.922546151	0.241747151	0.183380583	0.526093458;;;;;;;;;;;;;;;;;;;;;;;
314	Wenzhouxiangellaceae	0.996228438	0.335371101	0.656405343	0.162562903	0.884701266	0.488823452	0.836541397	0.040252378;;;;;;;;;;;;;;;;;;;;;;;
315	Woeseiaceae	0.996455058	-0.065840358	0.010539974	-1.216203642	0.944710891	-0.117634665	0.001453435	-1.370357732;;;;;;;;;;;;;;;;;;;;;;;
316	Xanthobacteraceae	0.996263176	-0.180676193	0.376803546	-0.390566275	0.902131057	0.479804001	0.559377564	0.237352173;;;;;;;;;;;;;;;;;;;;;;;
317	Xanthomonadaceae	0.996228438	0.194991662	0.295574692	-0.473426917	0.914059574	0.309183399	0.671395305	-0.206220804;;;;;;;;;;;;;;;;;;;;;;;
318	Yersiniaceae	0.99629752	-0.177176466	0.030878113	-0.863067502	0.954301825	-0.117476714	0.135857577	-0.57438391;;;;;;;;;;;;;;;;;;;;;;;
319	Zoogloeaceae	0.996228438	0.378939013	0.738058047	0.153797167	0.973679695	-0.021889093	0.657168839	-0.20766499;;;;;;;;;;;;;;;;;;;;;;;
